# Supplementary material for: Detection of recurrent rearrangement breakpoints from copy number data
Source: BMC Bioinformatics. 2011 Apr 21;12:114. doi: 10.1186/1471-2105-12-114 (PMC3112242; doi:10.1186/1471-2105-12-114)
Supplement: Additional File 2 — Tables of all the breakpoints and pairs of breakpoints predicted for the prostate dataset and the GBM dataset. Note that the values reported for the prostate dataset (e.g. the RMS difference) are log base 10, while the values reported for the GBM dataset are log base 2. [file 1471-2105-12-114-S2.XLS]

## Sheet: Table S1
Table S1: Predicted Recurrent Probe Breakpoints in Prostate
Probe Name	Genomic Location	# Patients
A_16_P01857681	chr8:7747772	18
A_16_P17091268	chr5:37475302	17
A_16_P15167895	chr1:72473289	14
A_14_P121322	chr1:149365900	11
A_14_P200037	chr1:149573806	8
A_16_P17807813	chr6:165690639	8
A_16_P35415994	chr1:193443252	7
A_16_P15335576	chr1:165948301	7
A_16_P00444551	chr2:111843268	6
A_16_P39235308	chr10:134255776	6
A_16_P02194681	chr9:136935452	7
A_16_P36768724	chr4:69203906	5
A_16_P03605996	chr22:22714749	6
A_14_P122202	chr7:1355055	6

## Sheet: Table S2
Table S2: Predicted Recurrent Gene Beakpoints in Prostate
Gene (Refseq ID)	Genomic Location	# Patients
CFH (NM_000186)	chr1:193352664-193448100	9

## Sheet: Table S3
Table S3: Predicted Pairs of Recurrent Probe Breakpoints in Prostate
Probe A	Genomic Location A	Probe B	Genomic Location B	# Patients
A_16_P36526865	chr3:164086913	A_16_P16479707	chr3:164101784	8
A_16_P39235308	chr10:134255776	A_14_P113279	chr10:134277058	6
A_14_P136326	chr14:40704122	A_16_P20020274	chr14:40726930	5
A_16_P38729546	chr9:64139100	A_14_P106996	chr9:136883306	5
A_14_P135629	chr22:48641989	A_16_P21353955	chr22:48645888	5
A_14_P122202	chr7:1355055	A_16_P01643585	chr7:1359084	4
A_16_P17966097	chr7:65938422	A_16_P01722768	chr7:65952463	4
A_16_P21280699	chr22:18114546	A_16_P03601333	chr22:18118315	4
A_16_P02869711	chr13:113791151	A_16_P02869727	chr13:113799756	3
A_16_P21280848	chr22:18163979	A_16_P03601419	chr22:18172140	4

## Sheet: Table S4
Table S4: Predicted Fusion Genes in Prostate
Intrachromosomal Fusion Genes
Gene A	Genomic Location A	Gene B	Genomic Location B	# Patients
ERG (NM_182918)	chr21:38673821-38792174	TMPRSS2 (NM_005656)	chr21:41758349-41791930	5

## Sheet: Table S5
Table S5: Predicted Recurrent Probe Breakpoints in GBM
Probe Name	Genomic Location	# Patients
A_16_P15335576	chr1:167483266	70
A_16_P03808597	chr3:196822132	49
A_16_P00289240	chr1:240508720	51
A_16_P16715794	chr4:68905669	43
A_16_P03728579	chr23:89282895	40
A_16_P02991450	chr14:105630088	40
A_16_P01406874	chr6:228967	38
A_16_P00234277	chr1:200786281	35
A_16_P41727048	chr23:91540189	36
A_16_P41491689	chr22:22701204	34
A_16_P16715794	chr4:68905669	30
A_16_P21291716	chr22:22696161	26
A_16_P21639613	chr23:154037005	31
A_16_P18125256	chr7:133414696	28
A_16_P03728692	chr23:89968679	32
A_16_P02992134	chr15:18370711	30
A_16_P16093989	chr2:239406906	24
A_16_P18972763	chr10:73234787	27
A_16_P00629774	chr2:240491304	20
A_16_P00289259	chr1:240543871	20
A_14_P118393	chr10:80904753	21
A_16_P20199988	chr15:29354072	25
A_16_P16094067	chr2:239510658	19
A_16_P01730732	chr7:73356839	23
A_16_P01019745	chr4:88607879	24
A_16_P35291289	chr1:120826825	22
A_16_P03808597	chr3:196822132	18
A_16_P35281983	chr1:116950995	18
A_16_P00234248	chr1:200729261	20
A_14_P107635	chr17:59917357	22
A_16_P41726770	chr23:91425226	24
A_16_P02044629	chr9:153130	21
A_16_P37020066	chr4:175901418	16
A_16_P02099210	chr9:43550675	22
A_16_P00994807	chr4:70130974	18
A_16_P15660681	chr2:55045361	22
A_16_P03137279	chr16:45025879	22
A_16_P17420075	chr5:180629352	17
A_16_P03729308	chr23:91716737	15
A_16_P00469383	chr2:132471908	16
A_16_P38716358	chr9:39141695	21
A_16_P18788992	chr9:134062921	17
A_16_P16585593	chr4:9410428	18
A_16_P17053200	chr5:20722184	16
A_16_P00469114	chr2:131828314	14
A_16_P03097039	chr15:98131063	13
A_16_P03136250	chr16:33316640	20
A_14_P128835	chr15:20627801	12
A_16_P20180305	chr15:19786654	13
A_16_P15266447	chr1:115083902	17
A_16_P01833452	chr7:148349027	16
A_16_P03505159	chr20:28080969	14
A_14_P129014	chr4:104026193	13
A_16_P00443198	chr2:109623343	12
A_16_P00822021	chr3:140014811	11
A_16_P41727424	chr23:91712653	15
A_16_P03729047	chr23:91110518	16
A_16_P01775488	chr7:107637168	15
A_16_P01138080	chr4:174536916	15
A_16_P21639644	chr23:154078818	16
A_16_P38223039	chr7:137751697	14
A_16_P21692634	chr2:242501238	12
A_16_P02991450	chr14:105630088	14
A_16_P01080468	chr4:133000911	12
A_16_P17953043	chr7:55315115	12
A_16_P18913268	chr10:48272393	13
A_14_P106175	chr5:140679402	14
A_16_P37390059	chr5:140673988	14
A_16_P03108505	chr16:6374141	14
A_16_P20361854	chr15:95606005	11
A_16_P15413253	chr1:200613453	11
A_16_P35513923	chr1:233976224	11
A_16_P18125256	chr7:133414696	12
A_14_P120263	chr17:37719191	15
A_16_P01642182	chr6:170748661	9
A_16_P17900395	chr7:32957019	12
A_16_P00433033	chr2:102108595	11
A_14_P110196	chr23:88340208	11
A_16_P17594968	chr6:76031663	11
A_16_P18789062	chr9:134091468	12
A_16_P16716873	chr4:69643271	10
A_14_P101349	chr23:76601830	12
A_16_P01720254	chr7:57650105	10
A_16_P02456986	chr11:63605369	10
A_16_P15829159	chr2:132206365	10
A_16_P20977272	chr19:20493400	11
A_16_P15998856	chr2:201413534	11
A_16_P00125218	chr1:94778453	13
A_16_P20367937	chr15:98123393	9
A_16_P19010938	chr10:89666661	9
A_16_P03246469	chr17:37752112	13
A_16_P15911473	chr2:165536551	10
A_14_P120777	chr23:91012067	13
A_16_P40325677	chr15:18884435	8
A_16_P15068901	chr1:29334806	12
A_16_P02251775	chr10:42150758	11
A_16_P17951756	chr7:54816761	10
A_16_P38136372	chr7:102789551	6
A_16_P16488649	chr3:168455954	10
A_14_P103853	chr1:115053836	10
A_16_P16716158	chr4:69075139	8
A_14_P128079	chr15:43448803	10
A_16_P01721893	chr7:64968044	10
A_16_P20234614	chr15:43432416	12
A_16_P37112678	chr5:20822595	9
A_14_P106137	chr3:121611051	11
A_14_P108258	chr6:76006781	10
A_16_P00432997	chr2:102089268	8
A_16_P15510052	chr1:240565732	8
A_16_P01001591	chr4:75557849	7
A_16_P01804988	chr7:128069356	8
A_16_P02870242	chr14:18642251	6
A_16_P02461714	chr11:67330918	9
A_14_P113482	chr11:63574012	8
A_16_P01718470	chr7:55295155	8
A_16_P39121122	chr10:89707444	9
A_16_P01857694	chr8:8117270	9
A_16_P17958891	chr7:62209347	9
A_16_P01343717	chr5:135103672	8
A_16_P00158945	chr1:120403277	8
A_16_P01193065	chr5:20886955	9
A_16_P16999832	chr4:190899522	7
A_16_P00162653	chr1:148804082	10
A_16_P15510099	chr1:240589479	6
A_16_P18578677	chr9:22076797	9
A_16_P18578257	chr9:21875148	8
A_16_P17499794	chr6:32507379	7
A_16_P20180305	chr15:19786654	9
A_14_P102854	chr6:168324001	7
A_16_P03729273	chr23:91570241	9
A_16_P39399101	chr11:70496450	8
A_16_P01163478	chr5:613767	8
A_16_P21499121	chr23:76551705	7
A_14_P137161	chr3:120349734	6
A_16_P18166597	chr7:150716234	6
A_16_P16716147	chr4:69069562	6
A_16_P03616847	chr22:30885945	10
A_14_P105107	chr7:55349636	8
A_14_P120148	chr7:99870863	7
A_16_P41726451	chr23:91284358	7
A_14_P136403	chr1:200600794	6
A_16_P01193022	chr5:20747746	8
A_16_P02984337	chr14:100013082	6
A_16_P17110375	chr5:49595676	7
A_16_P01041090	chr4:104027106	7
A_16_P03729087	chr23:91300736	10
A_16_P15335658	chr1:167545787	6
A_16_P01417423	chr6:7255199	10
A_14_P106813	chr9:22136625	7
A_16_P01253472	chr5:68850822	7
A_16_P40111741	chr14:19388121	8
A_16_P00629745	chr2:240439486	6
A_16_P16716873	chr4:69643271	6
A_14_P131756	chr6:55500998	7
A_16_P01140224	chr4:175910282	5
A_16_P02991490	chr14:105708208	7
A_16_P19989605	chr14:27353424	7
A_16_P15305336	chr1:154640635	7
A_16_P00468196	chr2:130389875	7
A_14_P104861	chr10:88931794	6
A_16_P02076353	chr9:21934036	8
A_14_P123876	chr20:25680494	8
A_16_P00289236	chr1:240496625	6
A_16_P17951824	chr7:54839437	7
A_16_P17951356	chr7:54643969	6
A_14_P129469	chr3:25613442	8
A_16_P02991485	chr14:105701419	6
A_16_P00425459	chr2:95731123	6
A_16_P03119911	chr16:15384320	8
A_16_P02251755	chr10:41971604	6
A_16_P21225945	chr21:28377325	6
A_16_P17561606	chr6:57770427	6
A_16_P17952963	chr7:55282947	7
A_16_P03740479	chr23:103180542	7
A_16_P02894756	chr14:36672149	4
A_16_P02256076	chr10:47735471	6
A_16_P00424478	chr2:91167360	4
A_14_P118975	chr14:102592227	6
A_16_P18325358	chr8:62699840	8
A_16_P00629756	chr2:240445695	5
A_14_P110631	chr2:101249720	6
A_14_P201467	chr2:3496605	5
A_14_P123977	chr5:133526864	7
A_14_P200481	chr17:40334999	5
A_16_P00617165	chr2:232023746	7
A_16_P35868872	chr2:136369914	7
A_16_P03728696	chr23:90003508	6
A_16_P01717246	chr7:54454458	6
A_16_P17950813	chr7:54385715	6
A_16_P01837027	chr7:151450121	5
A_14_P129877	chr11:125204210	6
A_14_P101190	chr10:21886102	7
A_16_P17091268	chr5:37475301	7
A_16_P19582474	chr12:67445316	5
A_16_P18578763	chr9:22115404	7

## Sheet: Table S6
Table S6: Predicted Recurrent Gene Beakpoints in GBM
Gene (Refseq ID)	Genomic Location	# Patients
ANK2 (NM_001127493)	chr4:113958687-114522076	27
PCDH11X (NM_032967)	chr23:90920959-91024606	33
ECOP (NM_030796)	chr7:55505799-55607511	20
UGT2B11 (NM_001073)	chr4:70100635-70115029	17
RUNX2 (NM_001015051)	chr6:45404031-45623020	22
RUNX2 (NM_001024630)	chr6:45404031-45623020	22
SND1 (NM_014390)	chr7:127079437-127519346	15
PCDH11X (NM_014522)	chr23:90976314-91020961	22
NUDT9 (NM_024047)	chr4:88562758-88598197	23
NUDT9 (NM_198038)	chr4:88562758-88598197	23
(NM_001130143)	chr15:38894934-38908131	11
PPP1R14D (NM_017726)	chr15:38894934-38908131	11
(NM_001131008)	chr7:77005287-77106533	16
(NM_001131009)	chr7:77005287-77106533	16
PTPN12 (NM_002835)	chr7:77004708-77106533	16
LGR6 (NM_001017403)	chr1:200429740-200554958	9
LGR6 (NM_021636)	chr1:200439527-200554958	9
SLC26A5 (NM_206883)	chr7:102780412-102849197	11
SLC26A5 (NM_206884)	chr7:102780412-102849197	11
SLC26A5 (NM_206885)	chr7:102780412-102849197	11
PSMC2 (NM_002803)	chr7:102775324-102795737	13
KALRN (NM_001024660)	chr3:125296274-125921007	8
UBR1 (NM_174916)	chr15:41022389-41185512	11

## Sheet: Table S7
Table S7: Predicted Pairs of Recurrent Probe Breakpoints in GBM
Probe A	Genomic Location A	Probe B	Genomic Location B	# Patients
A_16_P00289240	chr1:240508720	A_16_P00289259	chr1:240543871	7
A_16_P02983875	chr14:99691602	A_16_P02983903	chr14:99720066	6
A_16_P19973443	chr14:20549839	A_16_P20170838	chr14:103664533	5
A_16_P21499121	chr23:76551705	A_14_P101349	chr23:76601830	5
A_14_P136403	chr1:200600794	A_16_P00234248	chr1:200729261	4
A_16_P00162653	chr1:148804082	A_14_P101402	chr1:148813697	5
A_16_P03729007	chr23:90941358	A_16_P21520276	chr23:92184314	5
A_16_P03729047	chr23:91110518	A_16_P03729334	chr23:91852551	5
A_14_P200616	chr23:85004192	A_16_P41717220	chr23:85021621	5
A_14_P107635	chr17:59917357	A_14_P123431	chr17:59926579	5
A_14_P123984	chr23:142008344	A_16_P21616156	chr23:142033874	5
A_16_P20403027	chr16:11925254	A_16_P03116184	chr16:11953824	5
A_16_P00289246	chr1:240517364	A_16_P00289255	chr1:240536782	4
A_16_P20093128	chr14:72337300	A_16_P02989342	chr14:103727206	4
A_16_P16563927	chr4:46771	A_16_P00910492	chr4:4026615	4
A_14_P100317	chr2:16705678	A_14_P113309	chr2:65202314	4
A_14_P130237	chr3:158349817	A_14_P100049	chr3:188922845	4
A_16_P16221918	chr3:51076850	A_16_P36326656	chr3:75945889	4
A_16_P18057899	chr7:105668036	A_14_P102892	chr7:129372655	4
A_16_P38143694	chr7:105680627	A_16_P01772778	chr7:105685919	4
A_16_P20093150	chr14:72343075	A_16_P02943123	chr14:72352757	4
A_16_P18058025	chr7:105710933	A_14_P202245	chr7:111628234	4
A_16_P17091268	chr5:37475301	A_16_P17091297	chr5:37491461	4
A_16_P02099210	chr9:43550675	A_16_P38725612	chr9:44810116	4
A_16_P02290209	chr10:73255595	A_14_P110406	chr10:103548908	4
A_14_P126203	chr1:154520011	A_14_P125256	chr1:154521213	4
A_16_P01913279	chr8:52926512	A_14_P109438	chr8:53786555	4
A_16_P38515772	chr8:103905693	A_16_P02039786	chr8:142385521	4
A_14_P129127	chr1:232809473	A_16_P35512563	chr1:233443971	4
A_16_P00162675	chr1:148817515	A_16_P15467118	chr1:222685781	4
A_16_P35436089	chr1:202633799	A_14_P126454	chr1:202641851	4
A_16_P18952468	chr10:64586124	A_16_P02330105	chr10:103528588	4
A_16_P21600620	chr23:134261823	A_16_P21600631	chr23:134268330	4
A_16_P41774313	chr23:116570205	A_16_P21565685	chr23:116591281	4
A_16_P02892150	chr14:34937305	A_14_P133399	chr14:34941853	4

## Sheet: Table S8
Table S8: Predicted Fusion Genes in GBM
Intrachromosomal Fusion Genes
5' Gene Partner		3' Gene Partner
Gene A	Genomic Location A	Gene B	Genomic Location B	# Patients	RSME
INTS2 (NM_020748)	chr17:57297511-57360083}	MED13 (NM_005121)	chr17:57374747-57497348}	9	0.0518
(NM_001131009)	chr7:77005287-77106533}	RSBN1L (NM_198467)	chr7:77163678-77246421}	8	0.1081
PPP1R9A (NM_017650)	chr7:94374884-94757551}	PSMC2 (NM_002803)	chr7:102775324-102795737}	6	0.1419
(NM_001136127)	chr1:170077243-170643604}	LYST (NM_000081)	chr1:233890968-234060340}	4	0.2261
PTPN12 (NM_002835)	chr7:77004708-77106533}	LUC7L2 (NM_016019)	chr7:138695173-138757626}	8	0.2605
PANK4 (NM_018216)	chr1:2429834-2447886}	DCST1 (NM_152494)	chr1:153272923-153289968}	6	0.2885
CSDE1 (NM_007158)	chr1:115061059-115084034}	CDC73 (NM_024529)	chr1:191357783-191486465}	5	0.4207
(NM_001143687)	chr1:153272923-153289968}	CEP350 (NM_014810)	chr1:178190530-178346919}	6	0.4344
Interchromosomal Fusion Genes
5' Gene Partner		3' Gene Partner
Gene A	Genomic Location A	Gene B	Genomic Location B	# Patients	RSME
TMEM30A (NM_018247)	chr6:76019357-76051074}	(NM_001131008)	chr7:77005287-77106533}	6	0.1306
RNF150 (NM_020724)	chr4:142006174-142273412}	(NM_001131009)	chr7:77005287-77106533}	5	0.1409
(NM_001131009)	chr7:77005287-77106533}	MED13 (NM_005121)	chr17:57374747-57497348}	9	0.1906
ABCD3 (NM_002858)	chr1:94656520-94755273}	ANUBL1 (NM_001128324)	chr10:45431044-45479179}	10	0.2579
ACSL6 (NM_015256)	chr5:131317050-131375145}	DNAH8 (NM_001371)	chr6:38798529-39106146}	5	0.2656
TLL2 (NM_012465)	chr10:98114355-98263432}	FAM63B (NM_001040450)	chr15:56850684-56934101}	8	0.2748
ABCD3 (NM_002858)	chr1:94656520-94755273}	INTS2 (NM_020748)	chr17:57297511-57360083}	8	0.2924
(NM_001131009)	chr7:77005287-77106533}	SGPP1 (NM_030791)	chr14:63220687-63264415}	6	0.3019
CLK1 (NM_004071)	chr2:201425977-201434830}	(NM_001131009)	chr7:77005287-77106533}	8	0.3168
SERINC5 (NM_178276)	chr5:79443229-79587497}	SCUBE3 (NM_152753)	chr6:35290167-35324460}	7	0.3194
ZRANB2 (NM_203350)	chr1:71301561-71319266}	(NM_001131008)	chr7:77005287-77106533}	9	0.325
SH3RF3 (NM_001099289)	chr2:109112428-109616530}	TRIM9 (NM_015163)	chr14:50511730-50631407}	6	0.3458
(NM_001131009)	chr7:77005287-77106533}	UBR1 (NM_174916)	chr15:41022389-41185512}	9	0.3475
(NM_001131008)	chr7:77005287-77106533}	LINGO1 (NM_032808)	chr15:75692423-75711712}	8	0.3787
ANK2 (NM_001127493)	chr4:113958687-114522076}	SLC26A5 (NM_206883)	chr7:102780412-102849197}	8	0.4529
ANK2 (NM_001127493)	chr4:113958687-114522076}	TRIM9 (NM_015163)	chr14:50511730-50631407}	7	0.4597
PPIL3 (NM_131916)	chr2:201443923-201460583}	PTPN12 (NM_002835)	chr7:77004708-77106533}	6	0.4741
(NM_001130143)	chr15:38894934-38908131}	PCDH11X (NM_014522)	chr23:90976314-91020961}	6	0.509
MYBPHL (NM_001010985)	chr1:109636509-109651136}	FAM63B (NM_001040453)	chr15:56850684-56934101}	7	0.5499
SLC26A5 (NM_206883)	chr7:102780412-102849197}	ZNF839 (NM_018335)	chr14:101855848-101878269}	6	0.6576
ANKS1A (NM_015245)	chr6:34965015-35164364}	SLC26A5 (NM_206884)	chr7:102780412-102849197}	6	0.6934
NUDT9 (NM_198038)	chr4:88562758-88598197}	EFTUD2 (NM_004247)	chr17:40283180-40327415}	13	0.814
SH3RF3 (NM_001099289)	chr2:109112428-109616530}	HUWE1 (NM_031407)	chr23:53575796-53697776}	6	0.8785
RARB (NM_000965)	chr3:25444837-25613111}	EFTUD2 (NM_004247)	chr17:40283180-40327415}	6	0.9429
